# Supplementary material for: Adolescent conditioning affects rate of adult fear, safety and reward learning during discriminative conditioning
Source: Sci Rep. 2018 Nov 23;8:17315. doi: 10.1038/s41598-018-35678-9 (PMC6251908; doi:10.1038/s41598-018-35678-9)
Supplement: Supplementary file 2 — Dataset 1 [file 41598_2018_35678_MOESM2_ESM.xlsx]

## Sheet: r1-5_port
Figure 2A
r1-5	cxt-ctr																ADSC-R																ADSC-U																ADSC-F
animal ID	M10	M11	M12	M9	M25	M28	M42	M43	M57	M58	M59	M60	M73	M74	M75	M76	M13	M14	M15	M16	M29	M30	M31	M32	M45	M46	M47	M48	M65	M66	M67	M68	M17	M18	M19	M20	M33	M34	M35	M36	M49	M50	M51	M52	M69	M70	M71	M72	M21
R1	18.9	21.2	31.5	28.9	24.2	17.6	30.7	26.4	19.6	23.5	30.6	19.5	22.3	24.8	32.6	22.1	32.5	32.2	29.4	35.8	28.2	35.6	24.8	22.2	17.8	26.5	30	34.9	29.9	19.4	38.7	15.6	26.1	28.5	32.3	18.1	16.4	24.9	16.4	17.7	19.9	26.7	30.1	21.9	22.7	27.5	21.7	21.9	8.7
R2	29	26.4	30	24.6	25.8	21.5	34.2	33.1	21.1	15.3	35.4	15.9	42.3	25.8	26.7	28.6	28	29.7	28.2	21.6	36.8	47.5	27.2	29.8	19.8	33.6	36.2	27.1	43.9	24.9	40	23.2	31	36.4	30.7	22.7	22.4	21.8	33.2	23.3	24.1	36.8	22.5	19.9	26.9	31	27.4	21	18.1
R3	26.6	28.3	27.2	29	27.6	24.6	36.1	42.8	26.8	25.5	28.5	14.4	32.6	27.5	21.7	31.9	25.3	26.9	32.3	21.4	33.6	43.5	29.2	28.5	13.1	26.9	29.7	23.6	40.8	32.8	31.8	27.4	31.5	29	37.7	33.1	25.3	25.4	23.6	29.6	21.6	28.2	16.7	16.5	32.5	34	27.8	23.3	25.4
R4	20.6	25.2	29.2	24.9	29.5	33.1	28.2	25.9	28	26	28	23.7	31.9	29.1	27.8	24.4	31	33.3	28.1	34.6	35.6	52.9	39.5	32	13.5	26.9	31.3	28	39.5	33.2	27.8	40.3	33.3	25.8	43.1	34.6	18.2	26.8	29.8	27.6	20.8	30.4	26.3	18.1	25.7	33.1	27.8	18.7	18.5
R5	36.2	24.2	30.8	20.5	34.4	28.9	30.2	30.4	26.6	19.1	29.8	25.3	37.6	28.5	28.5	32.8	34.8	31.1	28.6	29.2	44.9	45.1	40.3	27.8	16.4	24.8	34.3	39	46.7	27.6	34.7	30.9	39	26.9	45.5	35.3	25.1	30.3	33.7	30.1	24.3	23.9	29.4	27.9	26.6	46.1	27.1	26.2	15.3
data are % time in port
Figure 2B
r1	cxt-ctr																ADSC-R																ADSC-U																ADSC-F
animal ID	M10	M11	M12	M9	M25	M28	M42	M43	M57	M58	M59	M60	M73	M74	M75	M76	M13	M14	M15	M16	M29	M30	M31	M32	M45	M46	M47	M48	M65	M66	M67	M68	M17	M18	M19	M20	M33	M34	M35	M36	M49	M50	M51	M52	M69	M70	M71	M72	M21
i1	23.5	2.5	24	27.5	23	32.5	38.5	22.5	29	10	15	1.5	24.5	20	9.5	15	40.5	27.5	21	26.5	33	34.5	22	17.5	20	32	26	31.5	26.5	19	31	7.5	23	29	29	15	10.5	5.5	13	14	27.5	17	8.5	22	10.5	29	13	11.5	5
i2	0	20	35.5	33	19.5	7	24	16	20.5	25.5	26	16.5	24.5	42	37.5	17	41	25	29	43.5	21	31.5	25	8.5	14	15	30	49	28.5	12.5	27	20.5	14	19	38.5	23.5	9	43.5	19.5	25.5	14.5	27.5	37.5	25	29.5	31	23.5	32	0
i3	27	36	54.5	38	22	14.5	41	50	4.5	35	27	20.5	22	13.5	44.5	25	28	44.5	37.5	49	28	37	27	26.5	17	39.5	29.5	32.5	28	14.5	53.5	21.5	32	21.5	27.5	15	16	27.5	17.5	10.5	18	25	22.5	11.5	27.5	28.5	24.5	21.5	9
i4	31.5	26	32.5	38	20.5	27	13	18.5	19.5	26	46.5	30	24.5	13.5	31	19	28.5	30.5	44	27	30.5	40	26	34	15.5	22.5	36	29.5	33	20.5	46.5	13	27	40.5	41	14.5	26	38	22.5	25	22	37	30.5	26.5	12.5	26	26.5	20.5	14
i5	12.5	21.5	11	8	36	7	37	25	24.5	21	38.5	29	16	35	40.5	34.5	24.5	33.5	15.5	33	28.5	35	24	24.5	22.5	23.5	28.5	32	33.5	30.5	35.5	15.5	34.5	32.5	25.5	22.5	20.5	10	9.5	13.5	17.5	27	51.5	24.5	33.5	23	21	24	15.5
data are % time in port
[truncated: 15 more columns]

## Sheet: DC_port
Figure 3A
DC1	cxt-ctr																ADSC-R																ADSC-U																ADSC-F
animal ID	M10	M11	M12	M9	M25	M28	M42	M43	M57	M58	M59	M60	M73	M74	M75	M76	M13	M14	M15	M16	M29	M30	M31	M32	M45	M46	M47	M48	M65	M66	M67	M68	M17	M18	M19	M20	M33	M34	M35	M36	M49	M50	M51	M52	M69	M70	M71	M72	M21
reward	24.1667	23.5	33.3333	25.3333	19.8333	25	25.1667	30.5	19.1667	21.1667	19	21.1667	32.3333	25.6667	36.5	40.6667	37.8333	17.1667	26	10.1667	37.1667	34.1667	30.3333	40.6667	12.5	35.8333	44.6667	32.3333	39.8333	31.5	35.3333	27.1667	18.8333	42.6667	48.3333	28.1667	20.6667	21.1667	17.5	37.8333	20	27.3333	22.6667	20.5	27.8333	53.3333	33	37.6667	26.5
fear	5.625	4.375	6.25	0.625	13.75	10	3.125	0.625	6.875	3.125	3.125	5.625	5.625	7.5	6.25	5	5	3.125	5.625	5.625	29.375	13.75	19.375	4.375	0.625	15	17.5	5.625	9.375	3.75	23.75	4.375	2.5	1.25	18.75	5	1.25	3.75	1.875	5.625	5	3.75	5.625	2.5	7.5	4.375	0.625	0.625	1.875
fear+safety	5	0.666667	3.5	2.83333	6	7.5	6.5	3.33333	5.83333	6	0.833333	4.16667	9.16667	3.5	0	5.83333	23.6667	9.66667	2.33333	1.16667	18	3	6.66667	12.1667	4.33333	4.83333	22.1667	0.166667	3.5	1.83333	14	2	1.16667	0.666667	16.6667	1.33333	1.5	5.16667	0.166667	9.5	3.5	2.16667	4.16667	5.16667	2.83333	1.5	3.83333	5.83333	1
safety	6.25	3	10.75	5.5	2.5	14.5	1.5	5.25	11.5	6.25	1	4.25	3.75	6.75	3.5	7.25	4	3.25	5.25	1.5	9.25	13	6	8	1.25	3.75	5.5	12.5	11	3.25	6.75	2.5	7.5	6.25	3.75	10.25	3.25	8	1.75	19	5.25	3.5	4.5	2.5	6.25	9.5	7.5	2.5	0
data are % time in port
Figure 3B
DC2	cxt-ctr																ADSC-R																ADSC-U																ADSC-F
animal ID	M10	M11	M12	M9	M25	M28	M42	M43	M57	M58	M59	M60	M73	M74	M75	M76	M13	M14	M15	M16	M29	M30	M31	M32	M45	M46	M47	M48	M65	M66	M67	M68	M17	M18	M19	M20	M33	M34	M35	M36	M49	M50	M51	M52	M69	M70	M71	M72	M21
reward	35.6667	22	23.3333	17.5	20.5	24.1667	21.6667	28	19.1667	25.1667	23.5	14.1667	30.3333	34.8333	27.5	31.6667	38.3333	31	24.3333	18	37.5	29.1667	18.5	31.5	17.3333	30.8333	39	22.1667	37	25.8333	45	29.5	20	45.8333	31.5	20.3333	16.8333	32.5	13.1667	22.5	19.3333	27.8333	33.6667	25.8333	30.3333	39.5	38.5	30.3333	20.6667
fear	0.625	1.25	1.875	0.625	1.25	0	1.25	10	1.25	1.875	0	3.75	5	1.25	0	3.125	13.125	2.5	5.625	0	3.75	3.125	1.25	0.625	1.25	2.5	0	0	11.875	2.5	25	0.625	0	3.75	1.875	1.25	0	1.25	3.75	1.25	0.625	0.625	0.625	0	1.25	1.875	0	0	1.25
fear+safety	8.5	0.666667	0.666667	0.333333	2.66667	1.66667	1	0.833333	6.16667	3.5	0.666667	0	12.6667	5.5	0	3.5	1.33333	1.5	1.5	0	4.16667	1.66667	1	0.5	0.833333	1.83333	6.83333	1.16667	2.33333	0.833333	5.83333	0	2.66667	6	1	0	0	2.33333	2.16667	1.5	2.5	2	4	1	0	8.5	4.83333	0.166667	0
safety	11	1.25	11	3.25	0.5	4.5	0.75	4	5.5	3.5	5	2.25	1.25	1.5	2.25	10	3.75	3.75	6.5	2.75	4	12.5	2	9.5	3	3.25	5.25	5.5	1.25	2	8.25	3.75	2.5	6.25	0.5	4.25	2.25	1.5	2.75	4.25	1.75	1.75	6.25	4	7.75	8	5	1	3
data are % time in port
Figure 3C
DC3	cxt-ctr																ADSC-R																ADSC-U																ADSC-F
animal ID	M10	M11	M12	M9	M25	M28	M42	M43	M57	M58	M59	M60	M73	M74	M75	M76	M13	M14	M15	M16	M29	M30	M31	M32	M45	M46	M47	M48	M65	M66	M67	M68	M17	M18	M19	M20	M33	M34	M35	M36	M49	M50	M51	M52	M69	M70	M71	M72	M21
reward	18.5	23.6667	31.1667	16	8.5	20.1667	20.3333	29.6667	25.6667	30.3333	24.1667	15.5	34.3333	16.8333	27.3333	32.1667	32.6667	23.5	22.6667	18.1667	25.6667	30.8333	14.3333	33.5	13.8333	26.1667	49.6667	35.5	43.6667	24.8333	42.8333	28	23.6667	46.1667	28.5	14.5	18.5	30.5	18	16.1667	11.5	20.3333	30.6667	26.1667	34.6667	37.3333	35.6667	31.8333	22.1667
fear	10.625	1.875	0.625	0	0	1.25	0	0	1.25	0	0	0	3.75	23.75	0	2.5	3.125	1.25	0	1.875	0.625	11.25	0	2.5	0	1.25	7.5	0.625	0.625	0	6.875	2.5	3.125	2.5	0.625	0	0	3.75	1.25	1.25	1.875	0	0.625	0.625	0	4.375	0.625	0.625	3.75
fear+safety	4.5	1.33333	1.33333	0	0	3	0	0.666667	2.16667	0.833333	0.5	0.166667	0.166667	4.5	0	3	2	3.5	1.33333	3	0	1.16667	0.333333	0.333333	0.666667	0.833333	2	1.5	0.5	0	2.83333	1.33333	0	5.33333	0.833333	0	4.83333	1.5	0.5	0.833333	1	1.5	4.66667	0.333333	1.66667	0.166667	0.666667	0	0.666667
safety	5.75	2.25	2.25	3	0.75	2.5	0	3.75	3.5	3	6.5	1.75	1.75	9	2.25	4.5	6	5.75	9.25	2.5	2.25	4.5	2.75	13.5	0.25	4.75	12.5	3.5	3.75	3.75	5.25	2.75	0.25	7.25	3.75	0	1.25	5.5	6.5	4	2.75	4	1.5	6.25	8.25	7.5	7.5	6.25	5.25
data are % time in port
Figure 3D
DC4	cxt-ctr																ADSC-R																ADSC-U																ADSC-F
animal ID	M10	M11	M12	M9	M25	M28	M42	M43	M57	M58	M59	M60	M73	M74	M75	M76	M13	M14	M15	M16	M29	M30	M31	M32	M45	M46	M47	M48	M65	M66	M67	M68	M17	M18	M19	M20	M33	M34	M35	M36	M49	M50	M51	M52	M69	M70	M71	M72	M21
reward	22.8333	25.8333	29.8333	14.3333	20	23.3333	24.3333	32.3333	25.1667	29.8333	22.8333	17.6667	46.8333	26.5	37.3333	32.8333	32	30.3333	28.3333	29.5	29.1667	45.1667	26.1667	49	14.3333	31.5	53.5	40.6667	30.1667	21	47.3333	29.6667	43	51.1667	32.6667	19.5	15.5	28.5	22.3333	21.5	18.1667	25.5	27.6667	17.1667	37.1667	47.6667	43.1667	33.6667	24
fear	0	0	0	0.625	0	3.75	0.625	1.875	2.5	1.25	0.625	0	0	8.75	0	0	0	8.125	1.25	1.25	0	2.5	0	0	0	1.25	0.625	0.625	1.25	1.25	0	0	0	11.25	1.875	0	7.5	0	1.25	0	3.125	0.625	0	2.5	0	0	0.625	0	1.25
fear+safety	1.66667	2.16667	3.33333	0	0	2.16667	0.833333	2.66667	2.66667	1.16667	1.16667	1	1.33333	6.83333	1	2.16667	0.5	5.83333	1.16667	0.166667	3.83333	3.83333	3.83333	4	1.5	1.66667	2.33333	2.16667	0	0	6.16667	0.666667	4	4.5	2	1.16667	0.833333	0.333333	2.5	1	4.66667	0.833333	1.83333	0.5	4.33333	3.16667	0.5	0	0.666667
safety	1	1.5	7	0.25	1.25	4.5	1	2	3.5	5.25	3	2.25	5.75	1	3.5	6.25	5.25	3.5	1	1.75	8.75	11	7	8.5	2.25	0.75	13.25	8	0.75	0	3	6.75	6.75	11	1.25	1.5	1.5	2.25	7.5	4.25	4.25	1.75	1.5	2.5	1.25	3.5	2.25	4.5	0.75
data are % time in port
Figure 3E
Extinction training	cxt-ctr																ADSC-R																ADSC-U																ADSC-F
animal ID	M10	M11	M12	M9	M25	M28	M42	M43	M57	M58	M59	M60	M73	M74	M75	M76	M13	M14	M15	M16	M29	M30	M31	M32	M45	M46	M47	M48	M65	M66	M67	M68	M17	M18	M19	M20	M33	M34	M35	M36	M49	M50	M51	M52	M69	M70	M71	M72	M21
i1	11	5	11.5	1	5	0	4.5	5	12	4	5.5	5	4.5	4	1	19.5	27	17.5	3	5	5.5	8.5	2	15	0.5	3	19	17.5	10	0	14.5	9	12.5	44.5	0.5	2	1.5	0	3.5	2	0	0	5.5	10	8.5	6	23.5	1.5	0
i2	27.5	2.5	13	0	1	1	4.5	0	11	2.5	5	8.5	0	0.5	0	6.5	8	14.5	5	1.5	3.5	16.5	4.5	22.5	3.5	4	16	11.5	7	0	2.5	8.5	5.5	11.5	2.5	0	2	0	19	11.5	4	2	10.5	0.5	5.5	17.5	11	0	0
i3	9.5	0	4	0.5	0	3	2.5	2	6	0	3.5	3.5	0	0	0.5	13	4.5	2	1	4.5	14.5	3	2	13	4.5	3	0	15	14	0	4.5	1.5	7.5	38	1.5	1	1.5	0	4.5	3	2.5	2	3.5	0	4	13.5	9	3	3
i4	1.5	2.5	9	0	0	1.5	0	0	7	3.5	10	2.5	0	0	6	4	4.5	1	0	3.5	5	3.5	22.5	17	11	0.5	12	1.5	1	3	16.5	0	7	8	10	2.5	3	0	4	6	0.5	3.5	10	0	2.5	7.5	23	7.5	4.5
data are % time in port
Figure 3F
Extinction recall	cxt-ctr																ADSC-R																ADSC-U																ADSC-F
animal ID	M10	M11	M12	M9	M25	M28	M42	M43	M57	M58	M59	M60	M73	M74	M75	M76	M13	M14	M15	M16	M29	M30	M31	M32	M45	M46	M47	M48	M65	M66	M67	M68	M17	M18	M19	M20	M33	M34	M35	M36	M49	M50	M51	M52	M69	M70	M71	M72	M21
reward	2.25	3.25	8.25	5.25	4.75	4.5	0	0	6.5	0	8.75	5.25	0	0	5.5	3.5	2	5.5	1.75	3.5	2	2.5	9.25	8	4	6.5	8.25	16	6.25	1.5	0.5	2	9.25	8.5	8.5	1.25	1	2.25	2	5.5	4	3.25	8	3.25	9.25	3.75	15.5	4.5	2.5
fear	1	1	0	1	1	3	0	2	3.75	1.75	3	0.5	0	0	2.5	0	1	1.5	3.5	0.25	2.5	1.5	0.25	3.25	3	4.25	6.5	1.25	1.5	0	10	1.25	0	1	3.25	0	0.5	3.75	1	5.25	3.5	0	6.5	0.75	0	0.25	4	2.75	0
fear+safety	1.5	0	1	1	0	5	0	0	1.5	0.5	4.5	0	1	0	8.5	1	0	0	5	1	0.5	0	3.5	1.5	7.5	2.5	2.5	0.5	10	0	2.5	2	0.5	0	0.5	0	0.5	3	4.5	0.5	5	6.5	4	1	0	1	1	1	0.5
safety	5	0	0.5	1	0.5	4.5	0	0	2.5	3.5	2.5	2	0	0	5.5	0	0	0	3.5	2	0	0.5	1	0	5	0.5	3.5	0.5	1.5	6.5	1	1	5	0	5	0	1	0.5	1.5	6.5	2	1	1.5	0.5	1	3.5	5.5	0	1.5
data are % time freezing
not shown in figure
Ext. training vs recall	cxt-ctr																ADSC-R																ADSC-U																ADSC-F
animal ID	M10	M11	M12	M9	M25	M28	M42	M43	M57	M58	M59	M60	M73	M74	M75	M76	M13	M14	M15	M16	M29	M30	M31	M32	M45	M46	M47	M48	M65	M66	M67	M68	M17	M18	M19	M20	M33	M34	M35	M36	M49	M50	M51	M52	M69	M70	M71	M72	M21
i1	11	5	11.5	1	5	0	4.5	5	12	4	5.5	5	4.5	4	1	19.5	27	17.5	3	5	5.5	8.5	2	15	0.5	3	19	17.5	10	0	14.5	9	12.5	44.5	0.5	2	1.5	0	3.5	2	0	0	5.5	10	8.5	6	23.5	1.5	0
ETS (reward cue)	1	1	0	1	1	3	0	2	3.75	1.75	3	0.5	0	0	2.5	0	1	1.5	3.5	0.25	2.5	1.5	0.25	3.25	3	4.25	6.5	1.25	1.5	0	10	1.25	0	1	3.25	0	0.5	3.75	1	5.25	3.5	0	6.5	0.75	0	0.25	4	2.75	0
data are % time in port
[truncated: 15 more columns]

## Sheet: DC_freezing
Figure 4A
DC1	cxt-ctr																ADSC-R																ADSC-U																ADSC-F
animal ID	M10	M11	M12	M9	M25	M28	M42	M43	M57	M58	M59	M60	M73	M74	M75	M76	M13	M14	M15	M16	M29	M30	M31	M32	M45	M46	M47	M48	M65	M66	M67	M68	M17	M18	M19	M20	M33	M34	M35	M36	M49	M50	M51	M52	M69	M70	M71	M72	M21
reward	0	0	0	1	0	0	3.33333	1	0.666667	2	4.66667	2.66667	0	0	19	0	0	0	0	19.6667	0	12	5.66667	0	0	0	3.33333	0	0	0	0	6.33333	7	0	0	3.33333	3.33333	0	11.3333	0.666667	1.33333	5.66667	0	3.33333	1.33333	0	1	5.33333	2.33333
fear	7.5	33.75	41.25	35	2.5	18.75	32.5	32.5	5	23.75	45	18.75	0	0	70	26.25	25	1.25	36.25	56.25	2.5	43.75	28.75	32.5	2.5	7.5	36.25	35	41.25	6.25	0	38.75	65	58.75	8.75	40	36.25	26.25	33.75	7.5	17.5	15	8.75	13.75	30	66.25	47.5	70	65
fear+safety	14	19	56.6667	47.6667	2.33333	31.3333	30.6667	17.3333	3.66667	9.33333	70	34	12.6667	6.33333	85.6667	54.3333	25.6667	2.66667	36	61	3.66667	26.3333	71	28	7.33333	23	20.3333	17.3333	34.3333	16	3.33333	62.3333	74	84.6667	10.3333	46.6667	40.3333	34.6667	55.6667	24	9.66667	27	11.3333	54.6667	39.3333	74	26.6667	66	24.3333
safety	0	0	0	5.5	0	0	0	0	5	1.5	3	1.5	0	0	3.5	0	1.5	1	4.5	0	0	0	11	0	1.5	2	0	0	1	2.5	0	0	4.5	0	0	0	0	0	2	2.5	0.5	12.5	0	3	5	1	0	1	0
data are % time freezing
Figure 4B
DC2	cxt-ctr																ADSC-R																ADSC-U																ADSC-F
animal ID	M10	M11	M12	M9	M25	M28	M42	M43	M57	M58	M59	M60	M73	M74	M75	M76	M13	M14	M15	M16	M29	M30	M31	M32	M45	M46	M47	M48	M65	M66	M67	M68	M17	M18	M19	M20	M33	M34	M35	M36	M49	M50	M51	M52	M69	M70	M71	M72	M21
reward	4	0	0	3.33333	0.666667	1	4.66667	0	1.33333	6.66667	13	12.6667	0	0	14	4.33333	0.666667	0.666667	12	0.333333	0	8	4	7.33333	4.33333	2.66667	2.66667	4	0	0.666667	1.33333	15.6667	20	4	0	1.33333	12	11.3333	0.333333	0	2.33333	14	1	7.66667	0	0	0.333333	5.66667	0.333333
fear	77.5	42.5	85	47.5	45	60	87.5	50	76.25	52.5	61.25	72.5	50	0	86.25	87.5	85	66.25	72.5	85	85	81.25	73.75	67.5	66.25	75	82.5	77.5	87.5	46.25	45	90	81.25	71.25	37.5	83.75	65	60	40	47.5	46.25	50	46.25	90	51.25	68.75	83.75	78.75	51.25
fear+safety	62.6667	32	86	49.6667	41.6667	58	62.3333	40.3333	46	26.6667	69	65	32.6667	0	87.6667	73.6667	80.3333	43	63	82	61.3333	82	41	59.6667	62.3333	67	49.6667	50.3333	70	54.6667	32	75	89	92.6667	39.6667	78.3333	76	75.6667	28	40.6667	36	32.3333	43.3333	83	51	73.3333	61	71	53.6667
safety	0	5.5	0	5	1.5	0.5	1.5	0	5	9.5	0	2	1	0	14.5	5.5	0	0.5	2.5	0	0	1	5	8.5	0	4	3	0	0	0	0	2	8	16	0	0	0.5	0	0.5	10.5	5	0.5	1	0	0	0	0	7.5	0
data are % time freezing
Figure 4C
DC3	cxt-ctr																ADSC-R																ADSC-U																ADSC-F
animal ID	M10	M11	M12	M9	M25	M28	M42	M43	M57	M58	M59	M60	M73	M74	M75	M76	M13	M14	M15	M16	M29	M30	M31	M32	M45	M46	M47	M48	M65	M66	M67	M68	M17	M18	M19	M20	M33	M34	M35	M36	M49	M50	M51	M52	M69	M70	M71	M72	M21
reward	6.33333	0.666667	0	0.333333	0.333333	7	12	2.66667	4	1.33333	8	3	0	0	25.3333	0.333333	4.33333	5.33333	1.66667	14	7	9.66667	12.6667		3.66667	7.33333	1.66667	6	2	0	5.33333	9.33333	5.66667	0	3	23.3333	8	37.6667	3.33333	8	2	14.6667	0.666667	3.33333	0	0	10.3333	7.33333	6.66667
fear	91.25	57.5	86.25	45	57.5	55	85	81.25	80	71.25	68.75	46.25	82.5	12.5	91.25	88.75	91.25	63.75	83.75	92.5	85	86.25	68.75		90	77.5	78.75	78.75	27.5	57.5	88.75	95	86.25	93.75	73.75	81.25	86.25	81.25	52.5	65	45	41.25	58.75	86.25	40	65	87.5	85	66.25
fear+safety	75.6667	55.6667	86	27	38.6667	41.6667	76	49.6667	66	41.3333	62	54.6667	80.6667	9	75.3333	76	63.3333	81	82.6667	85.3333	78.6667	80	50		58.3333	62	55	50	55.6667	51	58.6667	81	81.6667	91.6667	62.6667	70	64.3333	68.3333	39	37	23.6667	26.3333	27.6667	83.3333	34	73.3333	63.6667	59.6667	39.3333
safety	0	0	1.5	4	3	0	2.5	0	0	0.5	0	2.5	2	0	1.5	0	0	0.5	0	2.5	0	0	0		0.5	0.5	11.5	0	9	0.5	0	0.5	0	0	0	11	0	0	3.5	0	3	6	1	0	1	0	0	8	0
data are % time freezing
Figure 4D
DC4	cxt-ctr																ADSC-R																ADSC-U																ADSC-F
animal ID	M10	M11	M12	M9	M25	M28	M42	M43	M57	M58	M59	M60	M73	M74	M75	M76	M13	M14	M15	M16	M29	M30	M31	M32	M45	M46	M47	M48	M65	M66	M67	M68	M17	M18	M19	M20	M33	M34	M35	M36	M49	M50	M51	M52	M69	M70	M71	M72	M21
reward	10.3333	2.66667	7.33333	6.66667	8	4	6.66667	1.66667	0.333333	0.333333	7	8	0	0	6	5	0	0	3.33333	12	5.66667	6.66667	0		10.6667	5	5.33333	0	0	0	1	2	0.666667	0	5.33333	11.3333	7	23.6667	0	0.666667	3.66667	10	0	14.6667	0	0	2	2.33333	0
fear	86.25	65	82.5	53.75	83.75	47.5	82.5	82.5	85	63.75	91.25	53.75	72.5	37.5	88.75	83.75	87.5	71.25	82.5	88.75	81.25	83.75	65		82.5	86.25	91.25	90	62.5	62.5	86.25	65	85	81.25	68.75	81.25	70	63.75	63.75	50	45	51.25	85	88.75	37.5	81.25	90	82.5	72.5
fear+safety	71.6667	52.3333	86.3333	33.6667	52.6667	42.6667	75	56.3333	75.6667	42.6667	75.3333	50.3333	83.3333	25	83	80.3333	66.6667	57.3333	83	84.3333	77	66	62.3333		65	51.3333	76	68	60	63	80	72.6667	72	80.6667	64.6667	80.3333	65	71.3333	40.6667	36.3333	19.3333	25.6667	71.6667	86	44.6667	77	86	58.6667	26.3333
safety	8	1.5	0.5	1	0	10	0	0	0	8	0	4	0	0	0	0	0	2	1	0.5	2	0	0		11	0.5	4.5	0	0	0	0.5	0.5	0	0	0	2	3	0	2.5	0	11	0	0	0	0	0	0	2	0
data are % time freezing
Figure 4E
Extinction training	cxt-ctr																ADSC-R																ADSC-U																ADSC-F
animal ID	M10	M11	M12	M9	M25	M28	M42	M43	M57	M58	M59	M60	M73	M74	M75	M76	M13	M14	M15	M16	M29	M30	M31	M32	M45	M46	M47	M48	M65	M66	M67	M68	M17	M18	M19	M20	M33	M34	M35	M36	M49	M50	M51	M52	M69	M70	M71	M72	M21
i1	81	67	88	66	73	42	74	41	87	59	68	77	81	16	84	80	71	42	80	89	79	72	87	68	74	81	91	74	84	78	76	86	93	92	86	89	85	67	68	69	43	45	61	75	61	87	86	83	72
i2	66	58	87	46	55	71	68	13	70	26	69	56	71	7	88	80	31	38	81	87	71	52	69	65	73	55	82	78	77	59	67	83	87	88	70	91	69	48	57	45	28	36	63	68	68	86	80	90	43
i3	42	52	84	38	63	38	62	4	56	51	63	46	46	10	82	82	1	53	73	82	69	45	71	67	68	67	72	78	83	61	70	71	78	91	63	87	60	0	57	55	23	40	58	11	61	75	71	81	32
i4	66	49	85	42	62	71	63	61	69	38	77	46	0	0	52	66	18	0	35	80	55	0	68	52	41	29	53	80	80	51	53	69	72	88	69	91	84	0	39	56	32	37	58	0	41	68	37	82	64
data are % time freezing (5 consecutive trials were averaged)
Figure 4F
Extinction recall	cxt-ctr																ADSC-R																ADSC-U																ADSC-F
animal ID	M10	M11	M12	M9	M25	M28	M42	M43	M57	M58	M59	M60	M73	M74	M75	M76	M13	M14	M15	M16	M29	M30	M31	M32	M45	M46	M47	M48	M65	M66	M67	M68	M17	M18	M19	M20	M33	M34	M35	M36	M49	M50	M51	M52	M69	M70	M71	M72	M21
reward	8.5	0.5	4.5	0	0	4	0	0	1	0	5.5	0.5	0	0	0	0	0	0	0	1	2	0	0.5	0	0	1.5	5.5	1	0	0	0	0	0.5	0	10	2.5	9	0	0	0	0	3	0	0	0	0	1	0	0
fear	55	60.5	90	32	42.5	43	42	16	67.5	25.5	61	49	41	8.5	54	39	17	33.5	68.5	86.5	53	19.5	82	40.5	48	54.5	41	70	82.5	62	32.5	53.5	54	88	72.5	72	65	22.5	53	49	28.5	36.5	29	68.5	53.5	76	50	68	61
fear+safety	50	39	88	21	27	32	25	20	30	19	53	52	0	0	55	7	15	9	45	59	29	0	76	26	32	14	43	40	86	62	25	71	37	78	63	58	63	15	25	24	35	18	23	49	54	69	37	84	14
safety	0	0	0	0	0	0	0	0	2	0	0	1	0	1	2	0	0	0	0	0	0	0	0	0	0	0	0	1	0	0	0	0	0	0	0	0	2	0	1	0	0	0	0	0	0	0	0	4	0
data are % time freezing
not shown in figure
Ext. training vs recall	cxt-ctr																ADSC-R																ADSC-U																ADSC-F
animal ID	M10	M11	M12	M9	M25	M28	M42	M43	M57	M58	M59	M60	M73	M74	M75	M76	M13	M14	M15	M16	M29	M30	M31	M32	M45	M46	M47	M48	M65	M66	M67	M68	M17	M18	M19	M20	M33	M34	M35	M36	M49	M50	M51	M52	M69	M70	M71	M72	M21
i1	81	67	88	66	73	42	74	41	87	59	68	77	81	16	84	80	71	42	80	89	79	72	87	68	74	81	91	74	84	78	76	86	93	92	86	89	85	67	68	69	43	45	61	75	61	87	86	83	72
ETS (fear cue)	55	60.5	90	32	42.5	43	42	16	67.5	25.5	61	49	41	8.5	54	39	17	33.5	68.5	86.5	53	19.5	82	40.5	48	54.5	41	70	82.5	62	32.5	53.5	54	88	72.5	72	65	22.5	53	49	28.5	36.5	29	68.5	53.5	76	50	68	61
data are % time freezing
[truncated: 15 more columns]

## Sheet: DC1,2-single_freezing
Figure 5A
DC1	cxt-ctr																ADSC-R																ADSC-U																ADSC-F
animal ID	M10	M11	M12	M9	M25	M28	M42	M43	M57	M58	M59	M60	M73	M74	M75	M76	M13	M14	M15	M16	M29	M30	M31	M32	M45	M46	M47	M48	M65	M66	M67	M68	M17	M18	M19	M20	M33	M34	M35	M36	M49	M50	M51	M52	M69	M70	M71	M72	M21
F1	5	0	0	0	0	0	0	0	0	15	5	0	0	0	0	0	0	5	0	0	0	0	0	0	10	15	0	0	10	0	0	0	0	0	0	0	0	0	0	0	0	0	0	0	10	0	0	0	0
F2	0	60	0	20	0	30	0	25	20	35	30	20	0	0	95	15	30	0	50	50	0	0	0	45	0	0	0	0	0	0	0	10	90	85	0	0	0	0	10	25	0	15	0	0	0	95	35	90	95
F3	0	0	85	40	0	0	80	25	0	20	55	20	0	0	95	90	25	0	30	85	0	90	75	15	0	15	95	50	70	0	0	65	80	60	0	65	70	85	75	5	0	0	0	55	35	80	75	95	75
F4	25	75	80	80	10	45	50	80	0	25	90	35	0	0	90	0	45	0	65	90	10	85	40	70	0	0	50	90	85	25	0	80	90	90	35	95	75	20	50	0	70	45	35	0	75	90	80	95	90
data are % time freezing
Figure 5B
DC1	cxt-ctr																ADSC-R																ADSC-U																ADSC-F
animal ID	M10	M11	M12	M9	M25	M28	M42	M43	M57	M58	M59	M60	M73	M74	M75	M76	M13	M14	M15	M16	M29	M30	M31	M32	M45	M46	M47	M48	M65	M66	M67	M68	M17	M18	M19	M20	M33	M34	M35	M36	M49	M50	M51	M52	M69	M70	M71	M72	M21
i1 (F+S) (post-F1)	0	0	0	40	0	10	0	0	0	0	70	0	20	0	25	10	0	15	0	0	0	0	0	0	0	0	0	0	0	0	0	0	0	0	70	0	0	0	10	10	0	0	0	15	5	10	5	20	0
i2 (F+S) (post-F2)	18.75	26.875	48.125	41.875	2.5	27.5	36.25	20.625	1.875	1.875	77.5	37.5	8.75	11.875	92.5	73.125	16.875	3.125	47.5	61.875	0.625	19.375	74.375	40	12.5	26.25	15.625	18.125	38.75	0	3.75	61.875	86.25	88.125	10.625	33.75	35	19.375	56.25	18.125	5.625	20	1.875	53.75	39.375	66.25	20	67.5	23.125
i3 (F+S) (post-F3)	7.5	10	77.5	57.5	0	43.75	25	13.75	3.75	27.5	61.25	31.25	0	0	88.75	55	25	0	33.75	62.5	6.25	37.5	78.75	18.75	0	8.75	22.5	5	7.5	31.25	5	71.25	77.5	93.75	0	72.5	52.5	56.25	61.25	28.75	3.75	38.75	22.5	85	50	96.25	22.5	63.75	41.25
i4 (F+S) (post-F4)	15	15	77.5	55	7.5	32.5	35	20	12.5	7.5	57.5	42.5	50	0	82.5	0	75	0	12.5	85	12.5	45	77.5	12.5	5	50	45	47.5	87.5	57.5	0	77.5	55	95	0	70	57.5	70	65	45	42.5	45	32.5	17.5	35	92.5	72.5	87.5	7.5
data are % time freezing
Figure 5C
DC2	cxt-ctr																ADSC-R																ADSC-U																ADSC-F
animal ID	M10	M11	M12	M9	M25	M28	M42	M43	M57	M58	M59	M60	M73	M74	M75	M76	M13	M14	M15	M16	M29	M30	M31	M32	M45	M46	M47	M48	M65	M66	M67	M68	M17	M18	M19	M20	M33	M34	M35	M36	M49	M50	M51	M52	M69	M70	M71	M72	M21
F1	55	25	90	45	15	20	90	0	45	35	60	90	30	0	90	80	90	75	85	90	80	85	95	70	25	55	85	65	80	45	0	90	85	5	45	85	85	40	25	5	70	70	75	85	85	75	85	95	85
F2	90	50	75	65	60	75	85	60	90	70	55	75	15	0	90	90	95	35	90	95	85	90	85	60	55	95	85	90	95	65	0	90	90	95	15	90	75	15	45	65	35	25	0	90	50	55	90	85	0
F3	80	65	85	60	40	70	90	65	85	60	70	60	65	0	90	90	80	60	50	65	90	80	60	55	95	55	80	85	85	30	95	85	95	95	50	95	90	90	50	65	45	55	60	90	25	55	85	75	85
F4	85	30	90	20	65	75	85	75	85	45	60	65	90	0	75	90	75	95	65	90	85	70	55	85	90	95	80	70	90	45	85	95	55	90	40	65	10	95	40	55	35	50	50	95	45	90	75	60	35
data are % time freezing
Figure 5D
DC2	cxt-ctr																ADSC-R																ADSC-U																ADSC-F
animal ID	M10	M11	M12	M9	M25	M28	M42	M43	M57	M58	M59	M60	M73	M74	M75	M76	M13	M14	M15	M16	M29	M30	M31	M32	M45	M46	M47	M48	M65	M66	M67	M68	M17	M18	M19	M20	M33	M34	M35	M36	M49	M50	M51	M52	M69	M70	M71	M72	M21
i1 (F+S) (pre-F1)	23.75	30	87.5	75	48.75	53.75	43.75	38.75	1.25	8.75	82.5	87.5	11.25	0	87.5	61.25	66.25	7.5	80	65	71.25	80	93.75	71.25	51.25	78.75	55	23.75	75	37.5	3.75	70	95	92.5	43.75	72.5	86.25	52.5	25	50	41.25	66.25	51.25	67.5	68.75	85	48.75	81.25	68.75
i2 (F+S) (post-F2)	82.5	25	86.25	60	63.75	83.75	66.25	30	57.5	28.75	75	78.75	5	0	88.75	83.75	85	26.25	72.5	92.5	45	82.5	28.75	47.5	56.25	72.5	47.5	70	60	60	7.5	68.75	91.25	92.5	36.25	72.5	76.25	78.75	40	38.75	42.5	30	33.75	86.25	45	90	67.5	71.25	43.75
i3 (F+S) (post-F3)	47.5	42.5	72.5	52.5	12.5	60	80	50	85	35	45	47.5	32.5	0	92.5	87.5	77.5	72.5	47.5	77.5	40	90	22.5	50	70	92.5	50	65	85	60	50	77.5	92.5	92.5	27.5	87.5	45	92.5	40	35	40	15	50	87.5	47.5	42.5	50	80	45
i4 (F+S) (post-F4)	82.5	32.5	88.75	13.75	27.5	33.75	65	38.75	53.75	36.25	60	45	67.5	0	85	73.75	87.5	67.5	45	88.75	76.25	81.25	20	66.25	70	45	52.5	56.25	72.5	65	60	83.75	78.75	92.5	36.25	87.5	80	86.25	17.5	43.75	23.75	16.25	37.5	91.25	45	62.5	73.75	65	61.25
i5 (F+S) (post-F5)	90	45	95	45	40	65	75	75	70	35	75	35	90	0	85	55	95	95	60	90	70	75	0	55	85	35	25	25	50	50	95	80	90	95	75	70	80	80	10	10	30	5	60	90	35	65	55	35	20
data are % time freezing
[truncated: 15 more columns]

## Sheet: ADSC,DC-cxt_freezing
Figure 6A
ADSC	cxt-ctr																ADSC-R																ADSC-U																ADSC-F
animal ID	M10	M11	M12	M9	M25	M28	M42	M43	M57	M58	M59	M60	M73	M74	M75	M76	M13	M14	M15	M16	M29	M30	M31	M32	M45	M46	M47	M48	M65	M66	M67	M68	M17	M18	M19	M20	M33	M34	M35	M36	M49	M50	M51	M52	M69	M70	M71	M72	M21
B	0	0	0	0	0	0	0	0	0	0	0	0	0	0	0	0	0	0	0	0	0	0	0	0	0	0	0	0	0	0	0	0	0	0	0	0	0	0	0	0	0	0	0	0	0	0	0	0	0
E	0	0	0	0	0	0	0	0.8333	0	0	0	0	0	0	0	0	0	0	0	0	0	0	0	0	0	0	0	0	0	0	0	0	98.333	8.3333	16.667	95	49.167	19.167	8.3333	0	28.3333	10.8333	1.66667	88.3333	7.5	24.1667	13.3333	81.6667	27.5
data are % time freezing
Figure 6B
R1	cxt-ctr																ADSC-R																ADSC-U																ADSC-F
animal ID	M10	M11	M12	M9	M25	M28	M42	M43	M57	M58	M59	M60	M73	M74	M75	M76	M13	M14	M15	M16	M29	M30	M31	M32	M45	M46	M47	M48	M65	M66	M67	M68	M17	M18	M19	M20	M33	M34	M35	M36	M49	M50	M51	M52	M69	M70	M71	M72	M21
B	0	0	0	0	0	0	0	0	0	0	0	0	0	0	0	0	0	0	0	0	0	0	0	0	0	0	0	0	0	0.833333	0	1.66667	0	0	0	0	0	0	0	0	0	0	0	0	2.5	0	0	0	0
E	0	0	0	0	0	0	0	0	4.16667	0.833333	0.833333	0	0	0	0.833333	0	0	0	0	0	0	0	0	0	0	5.83333	2.5	0	0	0	7.5	0.833333	0	0	0	5	0	0	0	0	0.833333	2.5	8.33333	0.833333	0	0	0.833333	0	0
data are % time freezing
Figure 6C
DC1	cxt-ctr																ADSC-R																ADSC-U																ADSC-F
animal ID	M10	M11	M12	M9	M25	M28	M42	M43	M57	M58	M59	M60	M73	M74	M75	M76	M13	M14	M15	M16	M29	M30	M31	M32	M45	M46	M47	M48	M65	M66	M67	M68	M17	M18	M19	M20	M33	M34	M35	M36	M49	M50	M51	M52	M69	M70	M71	M72	M21
B	0	0	0	0.833333	6.66667	0	0	0	0	0	0	3.33333	3.33333	0.833333	0	0	0	0	0	0	0	2.5	0.833333	0	0	0	0	0	0	0.833333	0	0.833333	0	0	0.833333	0	0.833333	0	0	0	0	0	0	0	0	0	0	0	0
E	0	0	1.66667	0	0	0	1.66667	0	0	0	0	2.5	0	3.33333	0	0.833333	0	0	0	0	7.5	10.8333	5	14.1667	15.8333	0	5.83333	0	0	0	0	0	0	0	14.1667	0	0	0	5.83333	0.833333	39.1667	15	1.66667	0	0	0	0	0	14.1667
data are % time freezing
Figure 6D
DC2	cxt-ctr																ADSC-R																ADSC-U																ADSC-F
animal ID	M10	M11	M12	M9	M25	M28	M42	M43	M57	M58	M59	M60	M73	M74	M75	M76	M13	M14	M15	M16	M29	M30	M31	M32	M45	M46	M47	M48	M65	M66	M67	M68	M17	M18	M19	M20	M33	M34	M35	M36	M49	M50	M51	M52	M69	M70	M71	M72	M21
B	0.833333	0	0	0	13.3333	0	0	0	0.833333	0	0	0	0	0	0	0	0	0	0	0	0	0.833333	0	0	0	0	0	0	0	2.5	0	0.833333	4.16667	0	1.66667	0	0	0	0	0	0	0	0	0	0	0	1.66667	0	0
E	0	0	7.5	3.33333	22.5	20	7.5	0	0	15	0	10.8333	0	5	11.6667	0	0	0	0	0	27.5	0	21.6667	4.16667	0	0	0	0	10	0	23.3333	1.66667	0	0	5.83333	8.33333	6.66667	5	0	15.8333	37.5	16.6667	0	14.1667	4.16667	24.1667	0	0	0
data are % time freezing
Figure 6E
DC3	cxt-ctr																ADSC-R																ADSC-U																ADSC-F
animal ID	M10	M11	M12	M9	M25	M28	M42	M43	M57	M58	M59	M60	M73	M74	M75	M76	M13	M14	M15	M16	M29	M30	M31	M32	M45	M46	M47	M48	M65	M66	M67	M68	M17	M18	M19	M20	M33	M34	M35	M36	M49	M50	M51	M52	M69	M70	M71	M72	M21
B	0	0	0	0	0	0	0	0	0	0	0	0	0	0	0	0	0	0	0	0	1.66667	0	0		0	0	0	0	0	0	0	0	0	0	0	0	5.83333	0	0	0	0	0	0	0	0	0	0	0	0
E	0	0	0	7.5	1.66667	0	0	0	29.1667	15	0	7.5	2.5	3.33333	0	0	0	0	0	2.5	0	21.6667	5		1.66667	5.83333	14.1667	0	4.16667	5.83333	0	4.16667	0	0	11.6667	10	7.5	11.6667	0	0	24.1667	5	5.83333	0	6.66667	22.5	6.66667	10	0
data are % time freezing
Figure 6F
DC4	cxt-ctr																ADSC-R																ADSC-U																ADSC-F
animal ID	M10	M11	M12	M9	M25	M28	M42	M43	M57	M58	M59	M60	M73	M74	M75	M76	M13	M14	M15	M16	M29	M30	M31	M32	M45	M46	M47	M48	M65	M66	M67	M68	M17	M18	M19	M20	M33	M34	M35	M36	M49	M50	M51	M52	M69	M70	M71	M72	M21
B	0	0	0	0	0	0	0	0	0	0	0	0	0	0	0	0	0	0	0	0	0	0	0		0.833333	0	0	0	0	1.66667	0	0	0	0	0	0	0	0	0	0	2.5	0	0	0	1.66667	0	0.833333	0	0
E	0	0	0	4.16667	3.33333	11.6667	0	0	0	0	1.66667	7.5	0	0	0	3.33333	0	0	0	0	1.66667	0	2.5		1.66667	8.33333	0	0	3.33333	8.33333	0.833333	0	0	0	0	18.3333	0	0	8.33333	0	42.5	2.5	0	0	0	5	6.66667	0	0
data are % time freezing
[truncated: 15 more columns]

## Sheet: bodyweight
not shown in figure
development	cxt-ctr																ADSC-R																ADSC-U																ADSC-F
animal ID	M10	M11	M12	M9	M25	M28	M42	M43	M57	M58	M59	M60	M73	M74	M75	M76	M13	M14	M15	M16	M29	M30	M31	M32	M45	M46	M47	M48	M65	M66	M67	M68	M17	M18	M19	M20	M33	M34	M35	M36	M49	M50	M51	M52	M69	M70	M71	M72	M21
baseline	36	36	38	39	37	35	41	52	57	55	55	55	41	41	45	38	29	37	35	37	36	35	37	39	60	57	54	58	48	40	43	39	32	31	32	38	45	40	41	39	59	57	60	55	40	41	40	32	39
juv-conditioning	80	77	75	83	81	77	90	99	113	107	104	111	87	89	96	87	63	76	78	75	77	80	80	84	116	103	107	111	94	83	89	89	65	68	69	73	97	86	86	87	98	110	110	113	83	90	84	80	81
5 weeks	166	147	141	161	161	149	173	163	204	194	190	190	158	165	182	173	130	150	159	159	155	160	162	171	205	179	191	189	173	167	167	177	136	150	120	153	192	166	174	168	172	196	188	184	157	157	159	158	157
6 weeks	221	199	184	208	228	208	219	200	271	253	250	243	200	209	235	232	172	203	215	220	221	220	224	229	269	238	251	250	223	213	219	228	186	201	163	211	237	210	218	207	232	254	240	242	195	227	207	202	216
7 weeks	275	255	242	257	284	251	272	250	331	300	307	295	254	263	294	289	217	266	281	275	271	275	271	284	327	281	303	297	277	262	275	283	240	263	208	266	291	272	277	263	292	313	282	288	244	286	261	253	270
8 weeks	310	290	274	286	324	284	320	295	367	332	353	335	301	302	329	329	241	299	318	304	305	316	305	316	366	321	332	332	314	301	317	324	270	297	240	305	338	322	319	312	351	351	315	319	286	324	292	283	303
data are g bodyweight
not shown in figure
adulthood	cxt-ctr																ADSC-R																ADSC-U																ADSC-F
animal ID	M10	M11	M12	M9	M25	M28	M42	M43	M57	M58	M59	M60	M73	M74	M75	M76	M13	M14	M15	M16	M29	M30	M31	M32	M45	M46	M47	M48	M65	M66	M67	M68	M17	M18	M19	M20	M33	M34	M35	M36	M49	M50	M51	M52	M69	M70	M71	M72	M21
handling 1	340	313	297	351	378	327	360	351	400	364	388	369	336	333	354	357	263	321	343	324	362	368	365	365	406	356	366	365	346	333	340	347	287	316	255	324	385	381	360	358	385	391	352	346	316	359	326	302	346
handling 2	342	318	299	310	403	348	380	363	408	376	392	374	342	341	364	366	266	326	348	327	376	374	378	374	410	361	374	371	353	334	353	358	290	323	258	326	391	394	372	372	400	397	352	351	323	364	333	314	363
handling 3	342	323	305	320	397	351	374	363	410	380	401	375	347	350	373	372	278	329	352	333	384	385	372	380	416	365	378	376	355	341	359	362	298	326	262	329	395	393	371	370	407	400	361	357	329	370	335	317	364
handling 4	351	326	309	321	398	355	389	380	419	384	413	383	355	356	377	376	282	335	361	334	388	385	382	383	416	371	385	383	360	347	365	365	299	334	265	333	410	410	391	380	414	405	361	356	340	375	343	322	369
nR1	356	335	319	331	401	359	400	388	424	381	414	393	361	358	377	384	286	349	385	348	389	390	385	391	427	380	395	388	369	356	371	366	302	345	280	341	418	426	400	387	418	416	372	359	342	378	346	324	372
nR2	357	336	321	334	404	362	401	393	427	382	420	397	364	364	383	388	286	351	373	350	393	394	386	390	432	381	397	392	366	357	370	369	309	351	278	348	422	431	403	389	418	418	379	360	341	386	352	325	372
nR3	355	334	325	337	411	365	401	398	430	384	428	400	367	369	389	392	289	351	378	355	394	397	388	392	431	381	396	392	371	360	373	369	310	355	277	348	423	432	404	392	425	424	381	363	347	389	356	329	378
nR4	360	335	325	340	413	368	408	401	435	395	432	407	377	376	394	394	296	353	385	354	402	404	397	401	437	388	401	401	373	366	381	374	314	351	281	350	421	436	412	400	430	427	382	364	355	393	359	337	383
nR5	373	347	330	341	417	370	411	406	444	398	437	408	377	377	402	401	299	356	382	359	409	406	401	403	443	395	410	401	381	372	383	381	315	359	283	354	423	441	412	398	437	435	389	366	357	397	364	335	385
nHab	372	351	333	348	421	377	411	411	446	398	438	409	381	378	408	406	301	365	390	365	413	408	404	406	446	394	413	403	385	374	388	381	316	362	286	354	427	443	416	400	442	436	394	368	358	397	366	341	384
nDC1	378	349	340	347	424	377	418	416	452	396	449	421	381	384	411	406	306	365	390	366	416	413	406	413	445	398	415	412	383	375	392	389	320	372	282	358	435	455	416	407	442	443	400	376	364	401	373	349	393
nDC2	381	351	340	351	427	382	423	419	457	401	444	426	383	388	410	412	310	367	396	365	422	417	411	414	448	410	419	413	387	384	393	395	321	373	287	362	440	465	421	408	443	444	392	377	367	408	376	349	395
nDC3	385	355	351	353	433	384	428	425	455	399	447	430	386	390	418	413	308	366	395	370	424	418	414	417	457	403	420	411	389	385	395	390	327	377	286	368	442	463	423	410	447	445	399	378	364	410	377	352	396
nDC4	385	355	347	354	439	390	428	426	459	401	450	430	383	388	419	417	315	368	397	368	424	424	417	422	453	402	419	414	393	386	400	398	325	380	288	367	440	470	426	412	444	450	405	388	371	414	380	354	400
nETR	389	355	349	358	437	387	430	428	463	403	452	441	392	395	420	420	315	372	402	377	428	427	421	422	462	410	427	418	392	393	402	394	330	384	293	373	445	472	426	411	452	453	410	390	374	418	384	359	403
nETS	394	355	351	358	442	388	433	432	467	406	456	443	399	398	426	427	323	378	398	378	432	429	421	421	462	417	423	419	393	393	404	401	334	387	296	377	445	482	430	413	455	457	403	388	380	421	390	359	409
data are g bodyweight
[truncated: 15 more columns]

## Sheet: habituation
not shown in figure
Hab	cxt-ctr																ADSC-R																ADSC-U																ADSC-F
animal ID	M10	M11	M12	M9	M25	M28	M42	M43	M57	M58	M59	M60	M73	M74	M75	M76	M13	M14	M15	M16	M29	M30	M31	M32	M45	M46	M47	M48	M65	M66	M67	M68	M17	M18	M19	M20	M33	M34	M35	M36	M49	M50	M51	M52	M69	M70	M71	M72	M21
fear cue	0	1	5	0	1	3	3	23	0	0	5	10	4	0	15	1	2	0	1	6	11	6	0	1	8	10	2	6	2	6	0	0	25	0	5	2	11	1	0	5	0	0	0	4	3	0	3	0	22
data are % time freezing
not shown in figure
Hab	cxt-ctr																ADSC-R																ADSC-U																ADSC-F
animal ID	M10	M11	M12	M9	M25	M28	M42	M43	M57	M58	M59	M60	M73	M74	M75	M76	M13	M14	M15	M16	M29	M30	M31	M32	M45	M46	M47	M48	M65	M66	M67	M68	M17	M18	M19	M20	M33	M34	M35	M36	M49	M50	M51	M52	M69	M70	M71	M72	M21
safety cue	0	0	0	0	0	0	0	0	0	0	0	0	0	0	0	0	0	0	1	0	3	0	0	0	0	3	0	0	0	0	0	0	0	0	0	10	0	0	0	0	0	0	0	0	0	0	0	0	0
data are % time freezing
not shown in figure
Hab	cxt-ctr																ADSC-R																ADSC-U																ADSC-F
animal ID	M10	M11	M12	M9	M25	M28	M42	M43	M57	M58	M59	M60	M73	M74	M75	M76	M13	M14	M15	M16	M29	M30	M31	M32	M45	M46	M47	M48	M65	M66	M67	M68	M17	M18	M19	M20	M33	M34	M35	M36	M49	M50	M51	M52	M69	M70	M71	M72	M21
fear cue	17.5	20.5	9.5	10	20.5	13	25.5	6.5	12.5	20.5	7.5	9.5	12.5	19	12	9	12	15	15.5	6	44.5	18.5	26	15	3	0.5	19.5	13	20	1.5	8	11	0	0.5	19	11	6.5	4	15	20.5	7.5	4	9.5	14	13.5	39	5.5	10	5.5
data are % time in port
not shown in figure
Hab	cxt-ctr																ADSC-R																ADSC-U																ADSC-F
animal ID	M10	M11	M12	M9	M25	M28	M42	M43	M57	M58	M59	M60	M73	M74	M75	M76	M13	M14	M15	M16	M29	M30	M31	M32	M45	M46	M47	M48	M65	M66	M67	M68	M17	M18	M19	M20	M33	M34	M35	M36	M49	M50	M51	M52	M69	M70	M71	M72	M21
safety cue	11.5	7	8.5	4.5	2	2	4	3.5	5.5	8	4.5	12	4.5	7.5	4	6	4	8	6	8	6	5	5	3.5	3	2.5	13	6	4	5	3	5.5	1	3	5	13	4.5	5	4.5	7	8	7.5	4	7.5	5	4	9.5	4.5	0.5
data are % time in port
[truncated: 15 more columns]

## Sheet: suppl-single cues
Figure S1A
r1	cxt-ctr																ADSC-R																ADSC-U																ADSC-F
animal ID	M10	M11	M12	M9	M25	M28	M42	M43	M57	M58	M59	M60	M73	M74	M75	M76	M13	M14	M15	M16	M29	M30	M31	M32	M45	M46	M47	M48	M65	M66	M67	M68	M17	M18	M19	M20	M33	M34	M35	M36	M49	M50	M51	M52	M69	M70	M71	M72	M21
r1	0	0	0	0	0	0	0	0	10	0	0	0	0	0	0	0	0	0	0	0	0	0	0	0	0	0	0	0	0	0	0	0	0	5	0	25	0	0	0	0	0	0	0	0	0	5	0	0	90
r2	0	0	0	0	0	0	0	0	0	0	0	0	0	0	0	0	0	0	0	0	0	0	0	0	0	0	0	0	0	0	0	0	0	0	0	0	0	0	0	0	0	0	0	0	0	0	0	0	85
r3	0	0	0	0	0	0	0	0	0	0	0	0	0	0	0	0	0	0	0	0	0	0	0	0	0	0	0	0	0	0	0	0	0	0	0	0	0	0	0	0	0	0	0	0	0	0	0	0	90
r4	0	0	0	0	0	0	0	0	0	0	0	0	0	0	0	0	0	0	0	0	0	0	0	0	0	0	0	0	0	0	0	0	0	0	0	0	0	0	0	0	0	0	0	0	0	0	0	0	0
r5	0	0	0	0	0	0	0	0	0	0	0	0	0	0	0	0	0	0	0	0	0	0	50	0	0	0	0	0	0	0	0	0	0	0	0	0	0	0	0	0	0	0	0	0	0	0	0	0	0
data are % time freezing
Figure S1B
Hab	cxt-ctr																ADSC-R																ADSC-U																ADSC-F
animal ID	M10	M11	M12	M9	M25	M28	M42	M43	M57	M58	M59	M60	M73	M74	M75	M76	M13	M14	M15	M16	M29	M30	M31	M32	M45	M46	M47	M48	M65	M66	M67	M68	M17	M18	M19	M20	M33	M34	M35	M36	M49	M50	M51	M52	M69	M70	M71	M72	M21
f1	0	5	10	0	5	0	15	25	0	0	15	20	20	0	25	0	10	0	5	15	55	15	0	5	40	0	0	30	0	30	0	0	35	0	25	10	30	0	0	25	0	0	0	20	15	0	0	0	85
f2	0	0	0	0	0	0	0	45	0	0	10	0	0	0	15	0	0	0	0	0	0	10	0	0	0	0	10	0	10	0	0	0	15	0	0	0	0	0	0	0	0	0	0	0	0	0	0	0	20
f3	0	0	0	0	0	0	0	40	0	0	0	25	0	0	15	0	0	0	0	0	0	0	0	0	0	0	0	0	0	0	0	0	20	0	0	0	0	0	0	0	0	0	0	0	0	0	15	0	5
f4	0	0	0	0	0	15	0	5	0	0	0	5	0	0	20	5	0	0	0	15	0	0	0	0	0	0	0	0	0	0	0	0	0	0	0	0	25	0	0	0	0	0	0	0	0	0	0	0	0
f5	0	0	15	0	0	0	0	0	0	0	0	0	0	0	0	0	0	0	0	0	0	5	0	0	0	50	0	0	0	0	0	0	55	0	0	0	0	5	0	0	0	0	0	0	0	0	0	0	0
data are % time freezing
Figure S1B
Hab	cxt-ctr																ADSC-R																ADSC-U																ADSC-F
animal ID	M10	M11	M12	M9	M25	M28	M42	M43	M57	M58	M59	M60	M73	M74	M75	M76	M13	M14	M15	M16	M29	M30	M31	M32	M45	M46	M47	M48	M65	M66	M67	M68	M17	M18	M19	M20	M33	M34	M35	M36	M49	M50	M51	M52	M69	M70	M71	M72	M21
s1	0	0	0	0	0	0	0	0	0	0	0	0	0	0	0	0	0	0	0	0	0	0	0	0	0	0	0	0	0	0	0	0	0	0	0	0	0	0	0	0	0	0	0	0	0	0	0	0	0
s2	0	0	0	0	0	0	0	0	0	0	0	0	0	0	0	0	0	0	5	0	0	0	0	0	0	0	0	0	0	0	0	0	0	0	0	0	0	0	0	0	0	0	0	0	0	0	0	0	0
s3	0	0	0	0	0	0	0	0	0	0	0	0	0	0	0	0	0	0	0	0	15	0	0	0	0	15	0	0	0	0	0	0	0	0	0	0	0	0	0	0	0	0	0	0	0	0	0	0	0
s4	0	0	0	0	0	0	0	0	0	0	0	0	0	0	0	0	0	0	0	0	0	0	0	0	0	0	0	0	0	0	0	0	0	0	0	0	0	0	0	0	0	0	0	0	0	0	0	0	0
s5	0	0	0	0	0	0	0	0	0	0	0	0	0	0	0	0	0	0	0	0	0	0	0	0	0	0	0	0	0	0	0	0	0	0	0	50	0	0	0	0	0	0	0	0	0	0	0	0	0
data are % time freezing
[truncated: 15 more columns]

## Sheet: suppl-ADSC fear cue
Figure S2
ADSC (cue response)	cxt-ctr																ADSC-R																ADSC-U																ADSC-F
animal ID	M10	M11	M12	M9	M25	M28	M42	M43	M57	M58	M59	M60	M73	M74	M75	M76	M13	M14	M15	M16	M29	M30	M31	M32	M45	M46	M47	M48	M65	M66	M67	M68	M17	M18	M19	M20	M33	M34	M35	M36	M49	M50	M51	M52	M69	M70	M71	M72	M21
trial 1	0	0	0	0	0	0	0	0	0	0	0	0	5	0	0	0	0	0	0	0	0	0	0	0	0	0	0	0	0	0	0	0	0	0	0	0	0	0	0	0	0	25	0	0	0	0	0	0
trial 2	0	0	0	0	0	0	0	0	0	0	0	0	0	0	0	0	0	0	0	0	0	0	0	0	0	0	0	65	0	0	0	5	5	0	15	0	0	0	0	0	0	10	10	0	0	25	5	0
trial 3	0	0	0	0	0	0	0	0	0	0	0	0	0	0	0	0	95	0	0	10	0	0	15	0	15	0	0	85	30	0	0	0	15	25	25	0	0	5	5	15	0	35	75	0	15	40	35	70
trial 4	0	0	0	0	0	0	0	0	0	0	0	0	0	0	0	0	95	5	5	65	30	0	65	0	0	0	0	80	35	50	5	45	5	60	70	0	45	65	45	0	10	30	60	0	25	85	65	65
data are % time freezing
[truncated: 15 more columns]
